# Supplementary material for: Evaluation of 2’-Fucosyllactose and Bifidobacterium longum Subspecies infantis on Growth, Organ Weights, and Intestinal Development of Piglets
Source: Nutrients. 2021 Dec 31;14(1):199. doi: 10.3390/nu14010199 (PMC8747721; doi:10.3390/nu14010199)
Supplement: Supplementary file 1 [file nutrients-14-00199-s001.zip]

Archive with 1 entries (1 files):
- nutrients-1491913-SI.pdf
